# Supplementary material for: Impact of Early Nutritional Intervention During Cancer Treatment on Dietary Intakes and Cardiometabolic Health in Children and Adolescents
Source: Cancers (Basel). 2025 Jan 6;17(1):157. doi: 10.3390/cancers17010157 (PMC11719478; doi:10.3390/cancers17010157)
Supplement: Supplementary file 1 [file cancers-17-00157-s001.zip]

Archive with 1 entries (1 files):
- cancers-3375821-supplementary.pdf
